# Supplementary material for: Hydrogen-Bonding-Aided Fabrication of Wood Derived Cellulose Scaffold/Aramid Nanofiber into High-Performance Bulk Material
Source: Materials (Basel). 2021 Sep 20;14(18):5444. doi: 10.3390/ma14185444 (PMC8469447; doi:10.3390/ma14185444)
Supplement: Supplementary file 1 [file materials-14-05444-s001.zip]

Archive with 1 entries (1 files):
- materials-1378584-supplementary.pdf
